# Supplementary material for: Research Progress on the Mechanism of Action and Screening Methods of Probiotics for Lowering Blood Lipid Levels
Source: Foods. 2025 Apr 30;14(9):1583. doi: 10.3390/foods14091583 (PMC12071596; doi:10.3390/foods14091583)
Supplement: Supplementary file 1 [file foods-14-01583-s001.zip]

Archive with 1 entries (1 files):
- foods-3525232-supplementary.pdf
